# Supplementary material for: Revealing Inflammatory Indications Induced by Titanium Alloy Wear Debris in Periprosthetic Tissue by Label-Free Correlative High-Resolution Ion, Electron and Optical Microspectroscopy
Source: Materials (Basel). 2021 Jun 3;14(11):3048. doi: 10.3390/ma14113048 (PMC8199876; doi:10.3390/ma14113048)
Supplement: Supplementary file 1 [file materials-14-03048-s001.zip]

Archive with 1 entries (1 files):
- materials-1224244-SI.pdf
